# Supplementary material for: Reduction of the Heterocyclic Amines in Grilled Beef Patties through the Combination of Thermal Food Processing Techniques without Destroying the Grilling Quality Characteristics
Source: Foods. 2021 Jun 27;10(7):1490. doi: 10.3390/foods10071490 (PMC8304586; doi:10.3390/foods10071490)
Supplement: Supplementary file 1 [file foods-10-01490-s001.zip]

Archive with 2 entries (2 files):
- Supplementary (Table S1).pdf
- Supplementary (Table S2).pdf
